# Supplementary material for: Modeling Sialidosis with Neural Precursor Cells Derived from Patient-Derived Induced Pluripotent Stem Cells
Source: Int J Mol Sci. 2021 Apr 22;22(9):4386. doi: 10.3390/ijms22094386 (PMC8122832; doi:10.3390/ijms22094386)
Supplement: Supplementary file 1 [file ijms-22-04386-s001.zip]

Archive with 1 entries (1 files):
- ijms-1179164-supplementary.pdf
